# Supplementary material for: A Multidisciplinary Approach for the Assessment of Origin, Fate and Ecotoxicity of Metal(loid)s from Legacy Coal Mine Tailings
Source: Toxics. 2021 Jul 10;9(7):164. doi: 10.3390/toxics9070164 (PMC8309815; doi:10.3390/toxics9070164)
Supplement: Supplementary file 1 [file toxics-09-00164-s001.zip]

Archive with 1 entries (1 files):
- toxics-1261821-supplementary.pdf
